# Supplementary material for: Foodborne Lactic Acid Bacteria Inactivate Planktonic and Sessile Escherichia coli O157:H7 in a Meat Processing Environment: A Physiological and Proteomic Study
Source: Foods. 2025 Oct 28;14(21):3670. doi: 10.3390/foods14213670 (PMC12607491; doi:10.3390/foods14213670)
Supplement: Supplementary file 1 [file foods-14-03670-s001.zip]

Archive with 3 entries (3 files):
- Supplementary material Figure S1.pdf
- Supplementary material Figure S2.pdf
- Tabla S1.pdf
